# Supplementary material for: Posttranslational modification of Argonautes and their role in small RNA-mediated gene regulation
Source: Silence. 2011 Sep 26;2:5. doi: 10.1186/1758-907X-2-5 (PMC3199228; doi:10.1186/1758-907X-2-5)
Supplement: Additional file 1 — Table S1. Posttranslational modification conservation of site-specific residues on Argonautes involved in miRNA-mediated gene regulation. Tick represents residue that is fully conserved and predicted to be modified. Cross represents residue that is not conserved and therefore will not be modified. For posttranslational modifications where site-specific residue has yet to be determined, "Not tested" represents that there is insufficient evidence to suggest whether posttranslational modification is present, whereas tick indicates that the Argonaute has been experimentally shown to be modified. [file 1758-907X-2-5-S1.XLSX]

## Sheet: Sheet1
		Table S1: Conservation of post-translational modifications on Argonautes involved in microRNA mediated gene silencing
		PTM	Modified residue. Based on Human Ago2	Function	Domain	Human Ago1	Human Ago2	Human Ago3	Human Ago4	Arabidopsis thaliana AGO1	Caenorhabditis elegans ALG1	Drosophila melanogaster Ago1	Schizosaccharomyces pombe Ago1	Reference
		Phosphorylation	pS253	Unknown	PAZ	✔	✔	✔	✔	✖	✖	✔	✖	[16]
		Phosphorylation	pT303	Unknown	PAZ	✔	✔	✔	✖	✖	✔	✔	✖	[16]
		Phosphorylation	pT307	Unknown	PAZ	✔	✔	✔	✔	T to S Substitution	✔	✔	T to S Substitution	[16]
		Phosphorylation	pS387	P-body localisation	N/A	✔	✔	✖	✔	✖	✖	✖	✖	[14]
		Phosphorylation	pY393	Unknown	N/A	✔	✔	✖	✔	✔	✔	✔	✔	[16]
		Phosphorylation	pY529	small RNA binding	MID	✔	✔	✔	✔	✔	✔	✔	✔	[16]
		Phosphorylation	pS798	Unknown	PIWI	✔	✔	✔	✔	✔	✔	✔	✔	[16]
		Prolyl-4-hydroxylation	P700	Argonautes stability	PIWI	✔	✔	✔	✔	Not tested	Not tested	Not tested	Not tested	[12]
		Poly ADP-Ribose	Unknown	Regulates miRNA activity upon stress	Unknown	✔	✔	✔	✔	Not tested	Not tested	Not tested	Not tested	[13]
		Ubiquitination	Unknown	Argonautes stability	Unknown	Not tested	✔	Not tested	Not tested	Not tested	Not tested	Not tested	Not tested	[18]
